# Supplementary material for: Establishment of an I-ELISA method based on multi-epitope fusion protein for diagnosis of human brucellosis
Source: PLoS Negl Trop Dis. 2025 Apr 7;19(4):e0012995. doi: 10.1371/journal.pntd.0012995 (PMC12002633; doi:10.1371/journal.pntd.0012995)
Supplement: S1 Table — (XLSX) [file pntd.0012995.s002.xlsx]

## Sheet: OD450 of positive sera
NO.	Fusion protein 1			Mean	LPS			Mean
1	0.7549	0.6853	0.7309	0.7237	1.365	1.4156	1.4246	1.40173
2	0.7043	0.7385	0.7156	0.719467	0.8688	0.8421	0.8633	0.858067
3	0.5633	0.5536	0.5919	0.5696	0.832	0.8959	0.8884	0.8721
4	0.6907	0.6672	0.7427	0.7002	1.1245	1.2037	1.2242	1.18413
5	0.9216	0.9077	0.9261	0.918467	1.2016	1.1186	1.2072	1.1758
6	0.9134	0.8603	0.9233	0.899	1.5442	1.5087	1.5377	1.5302
7	0.7474	0.7687	0.8183	0.778133	1.4281	1.4165	1.445	1.42987
8	0.9052	0.8415	0.8923	0.879667	1.2012	1.2377	1.2303	1.22307
9	0.314	0.3353	0.3278	0.3257	0.9704	0.9141	1.0058	0.963433
10	0.3432	0.3662	0.3635	0.357633	0.9828	1.1246	1.0988	1.06873
11	0.5086	0.5163	0.5685	0.531133	1.2889	1.3219	1.3294	1.3134
12	0.9479	0.9971	0.97	0.971667	0.9296	1.0029	0.9828	0.971767
13	0.8542	0.8335	0.8658	0.851167	1.3797	1.4036	1.3001	1.36113
14	1.236	1.1486	1.2171	1.20057	1.3263	1.3677	1.3603	1.35143
15	0.9634	0.9452	1.0016	0.970067	1.1775	1.1655	1.2767	1.20657
16	0.675	0.6363	0.6576	0.6563	0.3285	0.4079	0.4149	0.383767
17	0.901	0.916	0.9618	0.926267	0.787	0.7003	0.6341	0.707133
18	1.1109	1.0953	1.0457	1.08397	1.1362	1.1017	1.2059	1.14793
19	0.7687	0.8868	0.9505	0.868667	1.0389	1.1082	1.0123	1.05313
20	0.5503	0.5925	0.5178	0.553533	1.1082	1.1783	1.0855	1.124
21	1.3562	0.5963	1.3558	1.10277	1.2159	1.3469	1.3262	1.29633
22	0.907	0.448	1.0039	0.7863	1.2124	1.3712	1.4392	1.34093
23	1.0787	0.8425	1.1868	1.036	1.0074	1.4299	1.5268	1.32137
24	1.1596	1.0952	1.3053	1.1867	1.467	1.4218	1.6056	1.49813
25	0.4371	0.4454	0.4746	0.452367	0.8464	0.9025	0.912	0.886967
26	0.4483	0.4359	0.4765	0.453567	0.7832	0.8049	0.8127	0.800267
27	0.5558	0.5817	0.599	0.578833	0.915	0.9289	0.9135	0.919133
28	0.4702	0.4982	0.4973	0.488567	0.6609	0.666	0.6636	0.6635
29	0.4243	0.4556	0.4596	0.4465	0.7277	0.7377	0.7347	0.733367
30	0.5848	0.5792	0.6134	0.592467	0.5131	0.5121	0.5129	0.5127
31	0.7013	0.7099	0.7516	0.720933	0.6379	0.6639	0.6887	0.6635
32	0.7171	0.7347	0.7521	0.734633	0.9956	1.0045	0.9901	0.996733
33	0.4407	0.4608	0.4649	0.455467	0.8027	0.8191	0.8614	0.827733
34	0.5392	0.5027	0.5321	0.524667	0.8686	0.8702	0.8759	0.871567
35	0.5565	0.5733	0.5759	0.568567	0.7402	0.7387	0.7245	0.734467
36	0.7924	0.7621	0.7598	0.771433	0.7374	0.7201	0.7242	0.727233
37	0.4113	0.4062	0.3995	0.405667	0.6407	0.71	0.6626	0.6711
38	0.2812	0.2812	0.2754	0.279267	0.5587	0.5648	0.57	0.5645
39	0.5646	0.5388	0.5655	0.5563	0.732	0.7196	0.7356	0.729067
40	0.3728	0.34	0.3614	0.358067	0.7313	0.7278	0.7351	0.7314
41	0.5901	0.5794	0.5183	0.5626	0.4741	0.472	0.4524	0.466167
42	0.336	0.2861	0.1595	0.260533	0.3179	0.1704	0.3173	0.268533
43	0.3275	0.3387	0.3296	0.331933	0.6739	0.6613	0.6227	0.652633
44	0.4765	0.4865	0.4652	0.476067	0.6183	0.5772	0.5344	0.576633
45	0.6957	0.7612	0.7803	0.745733	0.7039	0.8011	0.7325	0.745833
46	0.7094	0.7223	0.7145	0.7154	0.7592	0.8288	0.8175	0.801833
47	0.8048	0.7983	0.812	0.805033	0.703	0.6348	0.691	0.676267
48	0.6127	0.6264	0.6212	0.6201	0.6017	0.6534	0.5964	0.617167
49	0.3334	0.3148	0.3096	0.319267	0.4794	0.4877	0.501	0.489367
50	0.4864	0.4899	0.5064	0.494233	0.557	0.5076	0.5648	0.543133
51	0.4618	0.4756	0.4798	0.4724	0.5381	0.4816	0.558	0.5259
52	0.5186	0.5401	0.5176	0.525433	0.5982	0.5573	0.6212	0.592233
53	0.6336	0.6265	0.6288	0.629633	0.6244	0.6496	0.5894	0.621133
54	0.5448	0.5595	0.5649	0.5564	0.5502	0.5646	0.5012	0.538667
55	0.5109	0.5427	0.5718	0.5418	0.7088	0.7787	0.7746	0.754033
56	0.2718	0.29	0.2921	0.284633	0.6183	0.631	0.5709	0.606733
57	0.8439	0.8702	0.9014	0.871833	1.5345	1.5526	1.554	1.54703
58	1.4712	1.4927	1.5284	1.49743	1.6339	1.6293	1.5784	1.61387
59	0.7387	0.7399	0.7732	0.7506	0.8338	0.8564	0.8225	0.837567
60	0.9996	1.0309	1.0455	1.02533	1.1843	1.2327	1.2115	1.2095
61	0.1316	0.138	0.1381	0.1359	0.3584	0.3519	0.3677	0.359333
62	0.2937	0.283	0.2657	0.2808	0.3757	0.3787	0.4529	0.402433
63	0.2531	0.2472	0.2367	0.245667	0.2208	0.2101	0.2131	0.214667
64	0.1935	0.2095	0.1929	0.198633	0.1598	0.1517	0.1611	0.157533
65	0.6772	0.6595	0.7118	0.682833	0.7104	0.7623	0.7014	0.7247
66	0.6508	0.6641	0.6559	0.656933	0.5506	0.5641	0.6053	0.573333
67	0.618	0.6643	0.6824	0.6549	0.9058	1.0134	0.9863	0.9685
68	0.5705	0.5639	0.568	0.567467	0.7498	0.7336	0.8426	0.775333
69	0.5998	0.5389	0.5508	0.563167	0.6578	0.644	0.7789	0.693567
70	0.5437	0.5196	0.5136	0.525633	0.9497	0.8707	1.0523	0.957567
71	0.3295	0.3089	0.3791	0.339167	0.2375	0.2586	0.2562	0.250767
72	0.7191	0.6935	0.6832	0.6986	0.856	0.9402	0.9348	0.910333
73	0.5657	0.567	0.5708	0.567833	0.785	0.7578	0.7567	0.7665
74	0.2765	0.2796	0.2883	0.281467	0.3125	0.3328	0.3154	0.320233
75	0.5187	0.5155	0.5092	0.514467	1.0498	0.9597	0.99	0.999833
76	1.1752	1.1226	1.1376	1.14513	1.2243	1.1149	1.2163	1.18517
77	0.4961	0.5109	0.5131	0.5067	0.6979	0.6252	0.549	0.624033
78	0.396	0.3803	0.418	0.3981	1.0315	1.0121	1.0254	1.023
79	0.4875	0.4964	0.4891	0.491	0.9319	0.94	0.9801	0.950667
80	0.5703	0.5536	0.5443	0.556067	1.0929	1.0824	1.0899	1.0884
81	1.0663	1.1305	1.1077	1.1015	1.1282	1.1298	1.1472	1.13507
82	0.4556	0.4373	0.4449	0.445933	0.9028	0.9518	1.0145	0.956367
83	0.6614	0.6014	0.6494	0.6374	1.0718	1.084	1.0715	1.07577
84	0.6527	0.671	0.6534	0.659033	1.0171	0.9356	0.9794	0.977367
85	0.7286	0.7329	0.7557	0.739067	1.6519	1.5229	1.4829	1.55257
86	0.4203	0.4011	0.378	0.3998	0.6038	0.6548	0.6761	0.6449
87	0.3164	0.3208	0.3309	0.3227	1.6212	1.6103	1.6406	1.62403
88	1.2135	1.3418	1.3308	1.29537	1.1997	1.2695	1.3004	1.25653
89	0.1891	0.1959	0.19	0.191667	0.6312	0.6149	0.5999	0.615333
90	0.6762	0.701	0.7246	0.7006	0.9872	0.9017	0.9742	0.954367
91	0.584	0.5417	0.597	0.574233	0.9873	0.9638	0.9529	0.968
92	0.5476	0.4826	0.5315	0.520567	0.8998	0.8802	0.8675	0.8825
93	0.4251	0.4244	0.4406	0.430033	0.5808	0.5417	0.5492	0.557233
94	0.4341	0.4263	0.4358	0.432067	0.5905	0.5241	0.5548	0.556467
95	0.5241	0.5287	0.5596	0.537467	0.8634	0.8654	0.8505	0.859767
96	0.5457	0.5076	0.5115	0.5216	0.9525	0.911	0.9544	0.9393
97	0.3928	0.3861	0.3929	0.3906	0.843	0.8395	0.8191	0.833867
98	0.4857	0.4565	0.4572	0.466467	0.4209	0.395	0.431	0.415633
99	0.3893	0.4126	0.4308	0.4109	0.6516	0.5914	0.6129	0.618633
100	0.2477	0.2671	0.2794	0.264733	0.2347	0.2339	0.2277	0.2321

## Sheet: OD450 of nagetive sera
NO.	Fusion protein 1			Mean	LPS			Mean
1	0.2197	0.1823	0.1801	0.194033	0.1148	0.1269	0.1199	0.120533
2	0.151	0.1445	0.1573	0.150933	0.1107	0.1261	0.1201	0.118967
3	0.2161	0.2038	0.2235	0.214467	0.0968	0.1189	0.1125	0.1094
4	0.3726	0.3931	0.3602	0.3753	0.134	0.1507	0.1636	0.149433
5	0.1888	0.1961	0.2013	0.1954	0.1183	0.1439	0.1296	0.1306
6	0.1682	0.1794	0.1742	0.173933	0.0961	0.0937	0.1185	0.102767
7	0.1717	0.1724	0.1772	0.173767	0.0905	0.1047	0.0921	0.0957667
8	0.2045	0.202	0.201	0.2025	0.1219	0.1289	0.1178	0.122867
9	0.2706	0.2607	0.278	0.269767	0.0862	0.0863	0.0891	0.0872
10	0.1435	0.145	0.1417	0.1434	0.0877	0.0816	0.0926	0.0873
11	0.6555	0.69	0.718	0.687833	0.0963	0.0997	0.0936	0.0965333
12	0.7238	0.7106	0.7277	0.7207	0.1253	0.1285	0.1179	0.1239
13	0.3368	0.3513	0.3318	0.339967	0.1028	0.1056	0.1015	0.1033
14	0.2952	0.327	0.3006	0.3076	0.0966	0.0945	0.1015	0.0975333
15	0.3537	0.3745	0.3856	0.371267	0.1017	0.0927	0.0945	0.0963
16	0.3632	0.3696	0.3819	0.371567	0.1414	0.1515	0.1322	0.1417
17	0.1934	0.2047	0.2152	0.204433	0.0751	0.0814	0.0823	0.0796
18	0.1283	0.1437	0.1487	0.140233	0.0946	0.0942	0.0852	0.0913333
19	0.1224	0.1238	0.133	0.1264	0.0875	0.0763	0.0837	0.0825
20	0.27	0.2721	0.2572	0.266433	0.1177	0.112	0.1247	0.118133
21	0.1293	0.1285	0.124	0.127267	0.0847	0.0786	0.0795	0.0809333
22	0.1571	0.1556	0.1629	0.158533	0.0915	0.0868	0.0883	0.0888667
23	0.1265	0.133	0.1366	0.132033	0.0863	0.0832	0.0821	0.0838667
24	0.1983	0.2044	0.1983	0.200333	0.0875	0.0966	0.0824	0.0888333
25	0.2011	0.1849	0.2032	0.1964	0.0813	0.0778	0.0803	0.0798
26	0.1564	0.1557	0.1583	0.1568	0.1057	0.0932	0.0989	0.0992667
27	0.127	0.1269	0.1317	0.128533	0.0762	0.074	0.0733	0.0745
28	0.2421	0.2132	0.2533	0.2362	0.1065	0.1035	0.1084	0.106133
29	0.1209	0.1238	0.127	0.1239	0.08	0.0747	0.0737	0.0761333
30	0.1706	0.1768	0.175	0.174133	0.0746	0.0862	0.0774	0.0794
31	0.148	0.1537	0.1481	0.149933	0.0829	0.0758	0.0792	0.0793
32	0.1405	0.1472	0.1466	0.144767	0.0984	0.1004	0.0889	0.0959
33	0.1326	0.1285	0.1456	0.135567	0.0649	0.0658	0.064	0.0649
34	0.2332	0.2328	0.2572	0.241067	0.0902	0.0811	0.0943	0.0885333
35	0.112	0.1136	0.1243	0.116633	0.086	0.0833	0.0857	0.085
36	0.1177	0.1062	0.1156	0.113167	0.0817	0.0814	0.0855	0.0828667
37	0.0841	0.0788	0.0887	0.0838667	0.0574	0.0571	0.0557	0.0567333
38	0.1531	0.1608	0.163	0.158967	0.0759	0.076	0.0728	0.0749
39	0.153	0.1556	0.1594	0.156	0.0917	0.0917	0.0888	0.0907333
40	0.2298	0.2753	0.2406	0.248567	0.0983	0.0919	0.0933	0.0945
41	0.134	0.133	0.1336	0.133533	0.0728	0.0715	0.0728	0.0723667
42	0.1414	0.1412	0.1479	0.1435	0.0641	0.0668	0.0655	0.0654667
43	0.2203	0.2124	0.2063	0.213	0.0753	0.0737	0.0737	0.0742333
44	0.1582	0.1561	0.1586	0.157633	0.0764	0.085	0.0757	0.0790333
45	0.2008	0.1961	0.2025	0.1998	0.052	0.0555	0.0567	0.0547333
46	0.2609	0.2329	0.2657	0.253167	0.1505	0.1503	0.1496	0.150133
47	0.1135	0.1069	0.1156	0.112	0.0634	0.0627	0.0652	0.0637667
48	0.1996	0.1821	0.1929	0.191533	0.0818	0.0849	0.0838	0.0835
49	0.1736	0.1763	0.1769	0.1756	0.0688	0.0683	0.0665	0.0678667
50	0.1568	0.1514	0.1547	0.1543	0.0664	0.0637	0.0661	0.0654
51	0.236	0.23	0.2276	0.2312	0.0675	0.0678	0.0686	0.0679667
52	0.184	0.191	0.1793	0.184767	0.0786	0.082	0.0775	0.0793667
53	0.1731	0.1734	0.1851	0.1772	0.0658	0.0685	0.0703	0.0682
54	0.1984	0.1888	0.1979	0.195033	0.073	0.0714	0.0732	0.0725333
55	0.165	0.1649	0.1684	0.1661	0.0676	0.0643	0.0702	0.0673667
56	0.203	0.1947	0.1904	0.196033	0.0925	0.0898	0.0977	0.0933333
57	0.2176	0.2151	0.2049	0.212533	0.0824	0.0781	0.0867	0.0824
58	0.1373	0.1409	0.1407	0.139633	0.0731	0.0759	0.0692	0.0727333
59	0.1569	0.1362	0.1302	0.1411	0.0806	0.0793	0.077	0.0789667
60	0.2356	0.2499	0.2352	0.240233	0.09	0.0969	0.0844	0.0904333
61	0.4173	0.4433	0.4511	0.437233	0.0802	0.0863	0.0851	0.0838667
62	0.1225	0.1273	0.124	0.1246	0.0807	0.0738	0.0743	0.0762667
63	0.2173	0.2147	0.2099	0.213967	0.0875	0.0792	0.0821	0.0829333
64	0.2722	0.2659	0.219	0.252367	0.1182	0.1132	0.1041	0.111833
65	0.1936	0.2016	0.1836	0.192933	0.076	0.0741	0.0781	0.0760667
66	0.1304	0.1329	0.1404	0.134567	0.0721	0.072	0.0677	0.0706
67	0.1069	0.1057	0.115	0.1092	0.0738	0.0715	0.0709	0.0720667
68	0.2062	0.2149	0.2029	0.208	0.1	0.1023	0.0916	0.0979667
69	0.2257	0.2219	0.2358	0.2278	0.0865	0.0893	0.084	0.0866
70	0.1761	0.1755	0.1754	0.175667	0.0741	0.0743	0.0705	0.0729667
71	0.1835	0.1626	0.1811	0.175733	0.0786	0.0757	0.0706	0.0749667
72	0.1872	0.1866	0.1838	0.185867	0.0942	0.0939	0.0945	0.0942
73	0.3527	0.3746	0.3453	0.357533	0.0718	0.0741	0.0813	0.0757333
74	0.263	0.2755	0.2879	0.275467	0.0547	0.0531	0.0616	0.0564667
75	0.1983	0.1956	0.2113	0.201733	0.0622	0.0706	0.0671	0.0666333
76	0.2048	0.2068	0.1941	0.2019	0.1715	0.1922	0.164	0.1759
77	0.1829	0.1798	0.1761	0.1796	0.0611	0.0568	0.0608	0.0595667
78	0.1603	0.1737	0.174	0.169333	0.1529	0.1472	0.1498	0.149967
79	0.1616	0.1635	0.1676	0.164233	0.146	0.1534	0.1573	0.152233
80	0.1958	0.1871	0.1916	0.1915	0.0871	0.0871	0.0847	0.0863
81	0.1458	0.1453	0.1448	0.1453	0.0572	0.0557	0.0578	0.0569
82	0.1256	0.1266	0.1304	0.127533	0.0554	0.057	0.0525	0.0549667
83	0.1394	0.1377	0.1311	0.136067	0.056	0.0559	0.0673	0.0597333
84	0.1369	0.1352	0.1343	0.135467	0.0669	0.0717	0.0635	0.0673667
85	0.115	0.1149	0.1176	0.115833	0.0558	0.0513	0.053	0.0533667
86	0.0997	0.0992	0.1044	0.1011	0.0654	0.06	0.0598	0.0617333
87	0.2494	0.252	0.2629	0.254767	0.0652	0.0626	0.0604	0.0627333
88	0.1445	0.1393	0.1374	0.1404	0.0835	0.0811	0.0856	0.0834
89	0.218	0.2372	0.2192	0.2248	0.0702	0.0779	0.0792	0.0757667
90	0.1306	0.131	0.1367	0.132767	0.0643	0.0644	0.0657	0.0648
91	0.1088	0.1067	0.1081	0.107867	0.0577	0.0555	0.0664	0.0598667
92	0.1963	0.1931	0.2052	0.1982	0.0838	0.0855	0.0823	0.0838667
93	0.1431	0.1453	0.149	0.1458	0.0439	0.046	0.0546	0.0481667
94	0.0922	0.0941	0.0944	0.0935667	0.0555	0.0563	0.0581	0.0566333
95	0.1576	0.1637	0.1648	0.162033	0.0625	0.0634	0.0536	0.0598333
96	0.2626	0.2636	0.2637	0.2633	0.0742	0.0722	0.061	0.0691333

## Sheet: Cross-Reactivity Assessment
NO.	Pathogens	OD450 of Fusion protein			Mean	OD450 of LPS			Mean
1	Pseudomonas putida	0.3533	0.3595	0.3498	0.3542	0.1462	0.1457	0.147	0.1463
2	Aeromonas sobria	0.1438	0.1515	0.1575	0.150933	0.1401	0.1398	0.1322	0.137367
3	Staphylococcus haemolyticus	0.1917	0.1866	0.1911	0.1898	0.1192	0.1154	0.1252	0.119933
4	Escherichia coli	0.1394	0.1369	0.1324	0.136233	0.0846	0.0912	0.083	0.0862667
5	Staphylococcus aureus	0.145	0.1377	0.1438	0.142167	0.0893	0.087	0.09	0.0887667
6	Klebsiella pneumoniae	0.2324	0.2205	0.2221	0.225	0.0984	0.0959	0.0993	0.0978667
7	Escherichia coli	0.0835	0.0846	0.0858	0.0846333	0.0979	0.0906	0.0898	0.0927667
8	Staphylococcus saprophyticus	0.1277	0.1244	0.1197	0.123933	0.1553	0.1313	0.1414	0.142667
9	Moraxella osloensis	0.2379	0.397	0.2488	0.294567	0.3122	0.3064	0.3154	0.311333
10	Staphylococcus hominis	0.1874	0.1807	0.1884	0.1855	0.1372	0.1362	0.1534	0.142267
11	Raoultella ornithinolytica	0.1686	0.1621	0.1725	0.167733	0.1296	0.1263	0.1183	0.124733
12	Escherichia coli	0.1883	0.1855	0.1958	0.189867	0.1291	0.1272	0.1374	0.131233
13	Escherichia coli	0.1309	0.1166	0.138	0.1285	0.2641	0.2617	0.2867	0.270833
14	Candida parapsilosis	0.1438	0.1272	0.1393	0.136767	0.1618	0.1571	0.1478	0.155567
15	Staphylococcus aureus	0.0758	0.0719	0.0787	0.0754667	0.1045	0.102	0.1007	0.1024
16	Escherichia coli	0.1442	0.1437	0.1538	0.147233	0.3487	0.3521	0.3705	0.3571
17	Staphylococcus epidermidis	0.1	0.0905	0.1008	0.0971	0.1146	0.1076	0.1186	0.1136
18	Klebsiella pneumoniae	0.1859	0.1904	0.1786	0.184967	0.098	0.0917	0.0958	0.0951667
19	Streptococcus	0.2179	0.203	0.2054	0.208767	0.1562	0.1487	0.1577	0.1542
20	Pseudomonas aeruginosa	0.1253	0.1229	0.1141	0.120767	0.0992	0.1035	0.0951	0.0992667
21	Streptococcus constellatus	0.1941	0.1942	0.1993	0.195867	0.1695	0.1796	0.1714	0.1735
22	Pseudomonas aeruginosa	0.1256	0.1399	0.1451	0.136867	0.106	0.0992	0.0999	0.1017
23	Rothia mucilaginos	0.2896	0.2701	0.2827	0.2808	0.1798	0.173	0.1878	0.1802
24	Enterococcus faecium	0.1572	0.1551	0.153	0.1551	0.1424	0.1358	0.1357	0.137967
25	Staphylococcus hominis	0.117	0.1247	0.1261	0.1226	0.1234	0.1307	0.1844	0.146167
26	Klebsiella pneumoniae	0.5314	0.5586	0.5806	0.556867	0.3307	0.3316	0.3227	0.328333
27	Escherichia coli	0.1392	0.1378	0.1826	0.1532	0.3604	0.3526	0.3484	0.3538
28	Staphylococcus aureus	0.3382	0.3552	0.3542	0.3492	0.4902	0.4757	0.4705	0.4788
29	Escherichia coli	0.1781	0.191	0.2031	0.190733	0.2667	0.2801	0.2686	0.2718
30	Enterococcus faecium	0.1974	0.1704	0.1917	0.1865	0.8377	0.8094	0.8499	0.832333
31	Escherichia coli	0.1011	0.1979	0.1343	0.144433	0.3353	0.3367	0.3397	0.337233
32	Escherichia coli	0.2126	0.2246	0.2127	0.216633	0.6437	0.6371	0.648	0.642933
33	Enterococcus faecium	0.1556	0.1488	0.1627	0.1557	0.1945	0.1844	0.1898	0.189567
34	Staphylococcus aureus	0.2441	0.2561	0.2469	0.249033	0.1547	0.1516	0.1495	0.151933
35	Staphylococcus aureus	0.2756	0.2698	0.287	0.277467	0.2575	0.2454	0.2418	0.248233
36	Pseudomonas aeruginosa	0.2777	0.2776	0.2846	0.279967	0.2459	0.2572	0.2386	0.247233
37	Staphylococcus aureus	0.2511	0.2514	0.2513	0.251267	0.3139	0.3047	0.3096	0.3094
38	Streptococcus dysgalactiae	0.3896	0.386	0.4015	0.392367	0.2047	0.2014	0.2049	0.203667
39	Escherichia coli	0.2584	0.2493	0.2717	0.2598	0.3304	0.3066	0.3273	0.321433
40	Escherichia coli	0.1048	0.192	0.1122	0.136333	0.293	0.2842	0.2907	0.2893
